# Supplementary material for: Association Analysis of Stem Rust Resistance in U.S. Winter Wheat
Source: PLoS One. 2014 Jul 29;9(7):e103747. doi: 10.1371/journal.pone.0103747 (PMC4114971; doi:10.1371/journal.pone.0103747)
Supplement: Table S1 — Linear alignment of neighbor-joining tree, rust rating data, significant positive markers, positive alleles (P < 0.001), and two most significant negative alleles. (XLSX) [file pone.0103747.s001.xlsx]

## Sheet: Alignment (3-20-2011)
		Legend for Phenotype Color Coding
												Seedling-QFCSC																	Seedling-QTHJC																Seedling-TTKSK
												Pos.													Neg.				Pos.											Neg.					Pos.
137-Entry	tree entry				Accessions	Nursery		Subpopulation	Market Class	Postulated Gene(s)*		GWM484-185-Sr6-Sr6	SCM9-Sr31	Ventriup.Ln2-Sr38	GWM319-182-Sr36	WMC477-Sr36	WMC474-141-Sr36	GWM47-163-Sr36	GWM374-193-Sr36	GWM120-NULL-Sr36	WMC453-130 - Sr6 - Sr6	CFD43-213 - Sr6 - Sr6	Sr24#50	SCM9-Sr1AL.1RS	GWM247-173	GWM537-235			GWM95-133	WMC702-203	Ventriup.Ln2-Sr38	WMC477-Sr36	WMC474-141-Sr36	GWM319-182-Sr36	GWM120-NULL-Sr36	GWM374-193-Sr36	SCM9-Sr31	Sr24#50	BARC181-185	GWM120-139-Sr36	BARC91-144-Sr36				WMC477-Sr36	GWM319-182-Sr36	WMC474-141-Sr36	GWM148-127-Sr36	GWM47-163-Sr36
134	1			Shelby/LA87167D8-10-2(FR81-19/FL302//Coker983)	LA98214D-14-1-2-B	USSRWWN			SRW	Sr38,+	0																	0															2+/S	S
117	2			Tribute/AGS2000	VA05W-78	USSRWWN			SRW	Sr24, Sr1A.1R	2-																	2															2	2
137	3			VA97W-24/AGS2000	GA991227-6A33	USSRWWN			SRW	Sr31	0																	0															0/S LIF	S
129	4			Pio2548/Coker9835(LA90144B16-3-2)//AGS2000	LA99005UC-31-3-C	USSRWWN			SRW	+	0																	0															2	2+
123	5			GA92432//AGS2000/Pio26R61	GA991336-6E9	USSRWWN			SRW	Sr38,+	2/S																	;12															2+/S	2+/S
132	6			GA931521/2*AGS2000	GA991371-6E13	USSRWWN			SRW	Sr38,+	0																	0;															;	2+3
127	7			GA901146/GA96004//AGS2000	GA991209-6E33	USSRWWN			SRW	Sr31, Sr36#	0																	0															2+	2+ LIF
116	8			LA841/LA422//AGS2000	LA01138D-52	USSRWWN			SRW	Sr31, Sr38,+	0;/2																	2+/;															S/2	S/2+
133	9			Pio.2555/PF84301//FL 302 (formerly GA89482E7)	AGS 2000	USSRWWN			SRW	Sr31,+	0;																	0															0 esc?	2+ LIF
107	10			Omega78/S76/4/Arthur71/3/Stadler//Redcoat/Wisc1/5/Coker747/6/2555sib (formerly XW663)	Pioneer Brand 26R61	USSRWWN			SRW	Sr31	2																	0															S	S
112	11			VA98W-130(Savannah/VA87-54-558//VA88-54-328/Gore)//Coker9835/SS520	VA05W-258	USSRWWN			SRW	+	S/2																	S															S	S
101	12			Kristy/VA94-52-25//2540	KY97C-0321-02-01	UESRWWN			SRW	None	S																	S/0															-	S
105	13			Ashland/Hopewell//OH546/L930605	W06-202B	UESRWWN			SRW	+	2-																	S															S	S
131	14			Cardinal/FL302//AR Exp 494B-2-2/3/Fillmore/Cardinal//Jackson	TN801	USSRWWN			SRW	+	23-/S																	23															S	S
113	15			VA93-54-429/LA85422	B030543	USSRWWN			SRW	Sr36	;																	;															0	0/S
98	16			VA91-54-219/OH413	G69202	UESRWWN			SRW	Sr36, +	0;																	0															0	0
121	17			T812/VA91-54-219	G59160	USSRWWN			SRW	None	2+3																	S															S	S
84	18			VA71-54-147(CI17449)/C68-15//IN65309C1-18-2-3-2 (formerly VA93-54-429)	Roane	UESRWWN			SRW	None	S																	S															S	S
96	19			NASW84-345/Coker9835//OH419/OH389	Arena exp.	UESRWWN			SRW	None	S																	S															S	S/2
99	20			DK1551W/D94-50228	D04*5513	UESRWWN			SRW	+	2																	S															S	S
111	21			89M-4035A(IL77-2656/NK79W810/Pio2580 (formerly D00*6874-2)	Coker 9553	USSRWWN			SRW	None	S																	S															S	S
80	22			Pio25W60//VA96W-606WS(FFR555W/Coker9803//Annette)/Pio2691	VA05W-414	UESRWWN			SRW	None	S																	S															2+	S
110	23			F2IN82104B1-3-2(H14H15),W900003,Andy/Seneca/3/ Downy/F2IN82104B1-3-2(H14H15),Williams,IN86861-8(H18)/4/NC96BGTA6	W98007V1	USSRWWN			SRW	None	S																	S															2/S	S/2
120	24			NC96BGTD1/Mason	D04-5012	USSRWWN			SRW	+	2																	2+3-															S	S
73	25			MO94-103/Pio2552	MO011126	UESRWWN			SRW	None	S																	0?															S/0	S
102	26			FFR518//Elkhart/MV-18	M04-4802	UESRWWN			SRW	None	S																	S															S	S
104	27			VA94-54-479/Pio2628	M04*5109	UESRWWN			SRW	None	S																	0/S															S	S
103	28			SS555W/2540//2552	KY97C-0519-04-07	UESRWWN			SRW	+	S																	0/S															S LIF	S
81	29			2552/Roane	KY96C-0769-7-3	UESRWWN			SRW	None	S																	S															S	S
115	30			VA94-52-60/Pio2643//USG3209	VA02W-555	USSRWWN			SRW	Sr31, Sr36	0																	0															0	0
125	31			VA97W-533 [FFR555W/Gore//Ck9803/VA87-54-636] /NC95-11612(Stella/KS85WGRC01//C8433/3/C8629/FL7927)	VA04W-259	USSRWWN			SRW	Sr36	0																	0															0	0;
75	32			VA97W358/Renwood 3260	MD99W483-06-9	UESRWWN			SRW	Sr31, Sr36	0																	0															0	0
118	33			A92-4452//NC96BGTD1sib/NC96BGTA6sib	NC03-6228	USSRWWN			SRW	Sr31, Sr36	0																	0															0	0
119	34			Jackson/Pio2643	AR96077-7-2	USSRWWN			SRW	Sr36	0																	0															0	;1+
114	35			IN82104B1-3-2(H14H15)/Williams,IN86861-8(H18)//NC96BGTA6	W98008J1	USSRWWN			SRW	None	S																	S															S	S
100	36			Bradley/Roane	M04-4566	UESRWWN			SRW	Sr31	1																	0															S	S
76	37			Roane/Pio2643//SS520	VA03W-412	UESRWWN			SRW	None	S																	S															S	S
88	38			IL85-2872/MO10501	MO040192	UESRWWN			SRW	+	S																	0															S	S
86	39			PS8424//XY90-1B/TX851212	LA02-923	UESRWWN			SRW	Sr24	2-																	0/2															2	2-
93	40			MO11769/Madison (formerly MO981020)	Bess	UESRWWN			SRW	None	S																	S															S	S
94	41			Patton/Cardinal//IL96-2550	IL02-19463	UESRWWN			SRW	+	2																	S															S	S
85	42			Foster/Hopewell//OH581/OH569	OH02-12678	UESRWWN			SRW	Sr6, Sr1A.1R	0;1																	2/S															2+ LIF	2/2+
109	43			Hopewell/Patton	M03-3616-C	USSRWWN			SRW	Sr6, Sr31	0;																	2															S	S
95	44			OH489/OH490	Mocha exp.	UESRWWN			SRW	Sr6	;1																	2															S	S
126	45			McCormick/Choptank	MD01W233-06-1	USSRWWN			SRW	Sr1A.1R	2-																	2															2	2-
89	46			reselection out of Caledonia	NYCalR-L	UESRWWN			SRW	None	S																	S															0/S	S
106	47			MO 12278/Pio2571	MO040152	UESRWWN			SRW	None	S																	S															S	S
83	48			P2571/Y91-6B	LA01*425	UESRWWN			SRW	Sr38	0/S																	S															S	S
90	49			Pio2737W/891-4584A (Pike/FL302) (formerly M00-3701)	Branson	UESRWWN			SRW	+	2-																	S															S	S
124	50			ABI89-4584A/T814	G61505	USSRWWN			SRW	Sr36#	S																	S															S	S
128	51			T814/L900819	G41732	USSRWWN			SRW	Sr36, +	0																	0/S															0	0
77	52			IL91-14167/OH599	OH03-41-45	UESRWWN			SRW	+	S																	S/2															S	S/2
91	53			IL89-1687//IL90-6364/IL93-2489	IL00-8530	UESRWWN			SRW	+	2																	2															S	S
97	54			KY85C-35-4/Karl/Madison	India exp.	UESRWWN			SRW	Sr31, Sr36#	S/2																	S/2-															S	S
108	55			NC94-6275/P86958//VA96-54-234	NC04-15533	USSRWWN			SRW	Sr36	0;/;1																	0															0	0;
136	56			Mason/Ernie	M04-4715	USSRWWN			SRW	Sr31	2/2+																	2/S															S	S
25	57			N95L159/CDC Clair	MT0552	NRPN			HRW	+	;1																	2															2	2
92	58			Pio25R26/IL9634-24437(IL90-4813/L85-3132/Ning7840)//IL95-4162	IL02-18228	UESRWWN			SRW	+	2																	S															S	S
78	59			Elkhart/AR494B-2-2	AR97044-10-2	UESRWWN			SRW	+	2																	S															S	S
122	60			P88288C1-6-1-2/Terra SR204	AR97124-4-3	USSRWWN			SRW	None	S																	S															S	S
79	61			981129/99793//INW0301/92145	P02444A1-23-9	UESRWWN			SRW	Sr38+	;3-																	0															S	S
130	62			INW0411//INW0315/99794	P03112A1-7-14	USSRWWN			SRW	Sr36, Sr38	0																	0															0	0
87	63			96204A1-12//Goldfield/92823A1-11 (formerly P97397E1-11-2-4-1-1)	INW0411	UESRWWN			SRW	Sr31, Sr36	0																	0															0	0/;2
135	64			INW0315*2/4/INW0304//9346/CS 5Am/3/91202//INW0301/INW0315	P04287A1-10	USSRWWN			SRW	Sr36, +	0																	0															2;	0;
82	65			INW0304*2/RSI5//981281/3/INW0315/99794	P03207A1-7	UESRWWN			SRW	Sr31, Sr38	2																	0															0/2+	S
48	66			N94L027/TBOLT//KS89180B	HV9W03-696R-1	SRPN			HRW	Sr31, Sr38	0;																	;															0 esc?	S
54	67			53/3/ABL/1113//K92/4/JAG/5/KS89180B	HV9W02-942R	SRPN			HRW	Sr24, Sr31, Sr38	0																	;															2 LIF	2
44	68			KS94U275/1878//JAGGER	HV9W03-539R	SRPN			HRW	+	0;																	12															2++	S
32	69			2180*K/2163//?/3/W1062A*HVA114/W3416	KS980554-12-~9	SRPN			HRW	None	S																	S															S	S
60	70			HBK1064-3/KS84063-9-39-3-4W//X960103	KS970093-8-9-#1 (Everest)	SRPN			HRW	+	2-																	S															S	S
74	71			92118B4-2/OH561	OH02-7217	UESRWWN			SRW	None	S																	S															S	S
40	72			(Custer*3/94M81)=STARS 0601W	OK03825-5403-6	SRPN			HRW	Sr31	2																	2															S? LIF	S
6	73			Kharkof	Kharkof	NRPN			HRW	+ (APR)	S																	-															S	S
51	74			TX89A7137/TIPACNA	TX03A0148	SRPN			HRW	Sr6	;1-																	S															S	S
62	75			TX95V4339/TX94VT938-6	TX04A001246	SRPN			HRW	Sr6, Sr1A.1R	;																	0/2															0	2-
5	76			KS98HW22//W95-615W/N94L189	NI04427	NRPN			HRW	Sr31	2																	2															S	S
2	77			NE96644(=ODESSKAYA P./CODY)//PAVON/*3SCOUT66/3/WAHOO SIB	NI04420	NRPN			HRW	Sr31	S/2-																	0;															-	S
38	78			KS92H363-2/COUGAR SIB(=NE85707/TBIRD)	NE04424	SRPN			HRW	+	S/2-																	S															S/2+	S
20	79			MT9640/NB1133	MT0495	NRPN			HRW	+	2																	2															2++	S
34	80			MASON/JAGGER//OGALLALA	TX04M410211	SRPN			HRW	Sr24	;1																	2															2	2
57	81			X96V107/OGALLALA	TX03A0563	SRPN			HRW	Sr24	;1-																	;1															;1	2-
37	82			HV9W00-1551WP/KS94U326	HV9W96-1271R-1	SRPN			HRW	Sr1A.1R	2-																	2															2	2
46	83			TX90V6313//TX94V3724(TAM-200 BC41254-1-8-1-1/TX86V1405	TX02A0252	SRPN			HRW	Sr24	;1-																	2															;2	;2-
11	84			89118RC1-X-9-3-3/TX96D2845//Expedition	SD03164-1	NRPN			HRW	+	0;/2+																	;/2															S LIF*	S
24	85			L'Govskaya 167/Rampart//MT9409 (solid stem)	MTS0531	NRPN			HRW	+	2																	S															S LIF	S
17	86			Jerry	Jerry	NRPN			HRW	Sr6	;/S																	S/0															S	S
26	87			Harry/Wesley//Jerry	SD06069	NRPN			HRW	Sr6	;1-/2																	2/S															S	S/2
7	88			BULK02R2B	SD06173	NRPN			HRW	+	0;																	S															3;	S
9	89			NE97426 (=BRIGANTINA.2*ARAPAHOE)/NE98574 (=CO850267/RAWHIDE)	NE05548	NRPN			HRW	Sr6, +	0																	2															2	S
66	90			TAM107*2/TA759//HBC197F-1/3/2145	KS970187-1-10	SRPN			HRW	+	;																	S															S	S
55	91			IN92823A1-1-4-5/NE92458	NE05430	SRPN			HRW	Sr6#	2++																	2/S															S	S
71	92			KS95HW62-6 (=KS87H325/RIO BLANCO)/HALLAM	NE05496	SRPN			HRW	Sr6#	S																	S															S	S
68	93			TAM-200/JAGGER	TX01V5134RC-3	SRPN			HRW	Sr38, Sr1A.1R	;1-																	;1-															S	2
15	94			NE94458 (=GK-SAGVARI/COLT//NE86582)/JAGGER	NE02533	NRPN			HRW	Sr24	;																	;/S															2	2
19	95			JAGGER/ALLIANCE	NE02558	NRPN			HRW	Sr38	;/;3																	;1															S	S
29	96			OK91724/2*Jagger	OK04505	SRPN			HRW	Sr38	0;																	;															S	S
28	97			NE95589/NE94632(=ABILENE/NORKAN//RAWHIDE)//NE95510 (=ABILENE/ARAPAHOE)	NE04490	NRPN			HRW	Sr38	;3/;																	0;															-	S
43	98			(KS95U522/TX95VA0011)F1/Jagger	AP05T2413	SRPN			HRW	Sr38, Sr1A.1R	0;																	0															-	-
4	99			BaiHuo/Kanto107//Ike/3/KS91H184/3*RBL//N87V106	NX03Y2489	NRPN			HWW	Sr6, +	;1-																	2															S	S/2+
41	100			JAGGER/TX93V5722//TX95D8905	TX04V075080	SRPN			HRW	Sr38	;1																	;															S	S
53	101			HBK0935-29-15/KS90W077-2-2/VBF0589-1	AP06T3832	SRPN			HRW	Sr6, Sr38	0;																	0															-	-
27	102			SD98W302/NW97S186	SD05W030	NRPN			HWW	Sr31, Sr38	0;																	;															-	S
36	103			W98-232/KS96WGRC38	AP04T8211	SRPN			HRW	Sr38, +	0;																	;															-	-
65	104			T136/ T151	T153	SRPN			HRW	Sr1A.1R	2-																	2-															0 esc?	2
70	105			T88/2180//T811	T154	SRPN			HRW	Sr1A.1R	2-																	2															0	2
59	106			T81/ KS93U206	T151	SRPN			HRW	Sr1A.1R	2-																	2-															2/S	2
31	107			KS93U206/ 2*T81	T158	SRPN			HRW	+	S/2																	2/S															S/2	2/S
42	108			TAM-107	TAM-107	SRPN			HRW	Sr1A.1R	2-																	2															-	2+/S
52	109			KS96WGRC39/Jagger	OK00514-05806	SRPN			HRW	Sr38, +	;1																	0															S	S/2
64	110			KS99-5-16(94HW98/91H153)//STANTON/KS98HW423(JAG/93HW242)	KS05HW121-2	SRPN			HWW	Sr38	;1																	;/S															S/2+	S
67	111			KS96HW94/CO980352	CO03W043	SRPN			HWW	+	2+																	2++															2	2
56	112			CO980862/Lakin	CO03W139	SRPN			HWW	+	2																	S/2+															2	2++
61	113			KS01-5539/CO99W165	CO03W239 (Thunder CL)	SRPN			HWW	Sr2, +	S																	S															S	S
1	114			CS/PI467024//CS/3/SXLD/4/TAM202/5/SXLD	N98L20040-44	NRPN			HRW	+	S																	0/2															S	S
45	115			CO970547/Prowers 99	CO03064	SRPN			HRW	+	2																	S/2+															2+	2+
50	116			KS96HW94//Trego/CO960293	CO03W054 (Snowmass)	SRPN			HWW	Sr2, +	2/S																	S															S	S
30	117			KS98HW518(93HW91/93HW255)//KS98H245(IKE/TA2460//*3T200)/TREGO	KS05HW136-3 (Tiger)	SRPN			HWW	Sr2, Sr24	2																	2															;1	2-
47	118			Trego	Trego	SRPN			HWW	Sr6#, Sr24	2-																	2															2	2
8	119			NW98S081/99Y1442	NX04Y2107	NRPN			HWW	Sr6, Sr38	0;/1																	;1															S	S
49	120			W95-091 (=KS85-663-8-9//WI81-133/THUNDERBIRD)/AKRON	NE05426	SRPN			HRW	Sr38, +	;																	;															0/S	S
35	121			Scout 66	Scout 66	SRPN			HRW	Sr2, +	2+																	2															S	S
39	122			98HW519(93HW91/93HW255)/96HW94	CO02W237	SRPN			HWW	Sr2,+	2																	2															2++	S
72	123			MIT/TX93V5722//W95-301	TX04M410164	SRPN			HRW	Sr38	;13																	S															S	S
33	124			T67/X84W063-9-45//K92/3/SNF/4/X86509-1-1/X84W063-9-39-2//K92	KS980512-11-22	SRPN			HRW	Sr38	0																	0															0	S
58	125			KS98HW452(KS91H153/KS93HW255)/CO960293//KS920709B-5-2(T67/X84W063-9-45//K92)	KS05HW15-2	SRPN			HWW	Sr38	;/S																	;															S	S
10	126			Antelope	Antelope	NRPN			HWW	Sr6	0;/2																	S															S	S
63	127			N566/OK94P597	OK03522	SRPN			HRW	Sr24	2-																	2-															-	2
13	128			NI98414 (=NE90614/NE87612//NE87612)/WESLEY	NE05549	NRPN			HRW	Sr6, Sr24	;1																	2															2	2-
3	129			Wesley/SD97049	SD06165	NRPN			HRW	Sr6, Sr31	0;																	2															S	S
16	130			Wesley//Pronghorn/Arlin	NE05569	NRPN			HRW	Sr6, + (APR)	0;																	S															-	S
14	131			Wesley	Wesley	NRPN			HRW	Sr6, Sr24	;1																	2															S/2	-
18	132			Wesley/NE93613	SD05118	NRPN			HRW	Sr6, Sr24	0;																	-															2	2
12	133			MO8/REDLAND//KS91H184/3*RIO BLANCO	NW04Y2188	NRPN			HWW	+	0;																	2															2+	2/S
22	134			SD98444/SD97060	SD05210	NRPN			HRW	+	2																	2															2+	S/2+
69	135			N40/OK94P455	OK03305	SRPN			HRW	+	1																	2-															S	S
21	136			Alice/SD00W024	SD06W117	NRPN			HRW	+	;																	-															-	2
23	137			N94S097KS/NE93459	NW03666	NRPN			HRW	+	2+																	2+															S/2++	S
	Footnotes:
	* Gene postulation based on combination of marker and phenotype data. APR= adult plant resistace; "+" indicates presence of unknown gene(s); "# " indicates that marker is present but phenotypes suggest the gene is absent
[truncated: 66 more columns]
