# Supplementary material for: Association Analysis of Stem Rust Resistance in U.S. Winter Wheat
Source: PLoS One. 2014 Jul 29;9(7):e103747. doi: 10.1371/journal.pone.0103747 (PMC4114971; doi:10.1371/journal.pone.0103747)
Supplement: Table S3 — Conversions of Stakman infection types to a linear scale. (XLSX) [file pone.0103747.s003.xlsx]

## Sheet: Table S4
This can be used to convert individual infection types.			This sorted table is needed for the Excel Vlookup function.			This is a complete list of conversions of complex ITs.
Simple IT Conversion			VLookup Table (Sorted)			Complex IT Conversion
Stakman	Linearized		Stakman	Linearized		Stakman IT range		Linearized score		Weighted average
;	0		0	0		lowest	highest	lowest	highest
0	0		1	2		;	;	0	0	0
1-	1		2	5		;	1-	0	1	0.333333
1	2		3	8		;	1	0	2	0.666667
1+	3		4	9		;	1+	0	3	1
2-	4		;	0		;	2-	0	4	1.33333
2	5		1-	1		;	2	0	5	1.66667
2+	6		1+	3		;	2+	0	6	2
3-	7		2-	4		;	3-	0	7	2.33333
3	8		2+	6		;	3	0	8	2.66667
3+	9		3-	7		;	3+	0	9	3
4	9		3+	9		1-	;	1	0	0.666667
						1-	1-	1	1	1
This can be used to automatically convert complex scores one at a time by plugging into the yellow highlighted cells.						1-	1	1	2	1.33333
						1-	1+	1	3	1.66667
Complex IT range		Score		Weighted average		1-	2-	1	4	2
lowest	highest	lowest	highest			1-	2	1	5	2.33333
;	2+	0	6	2		1-	2+	1	6	2.66667
						1-	3-	1	7	3
						1-	3	1	8	3.33333
						1-	3+	1	9	3.66667
See footnotes for more information.						1	;	2	0	1.33333
						1	1-	2	1	1.66667
						1	1	2	2	2
						1	1+	2	3	2.33333
						1	2-	2	4	2.66667
						1	2	2	5	3
						1	2+	2	6	3.33333
						1	3-	2	7	3.66667
						1	3	2	8	4
						1	3+	2	9	4.33333
						1+	;	3	0	2
						1+	1-	3	1	2.33333
						1+	1	3	2	2.66667
						1+	1+	3	3	3
						1+	2-	3	4	3.33333
						1+	2	3	5	3.66667
						1+	2+	3	6	4
						1+	3-	3	7	4.33333
						1+	3	3	8	4.66667
						1+	3+	3	9	5
						2-	;	4	0	2.66667
						2-	1-	4	1	3
						2-	1	4	2	3.33333
						2-	1+	4	3	3.66667
						2-	2-	4	4	4
						2-	2	4	5	4.33333
						2-	2+	4	6	4.66667
						2-	3-	4	7	5
						2-	3	4	8	5.33333
						2-	3+	4	9	5.66667
						2	;	5	0	3.33333
						2	1-	5	1	3.66667
						2	1	5	2	4
						2	1+	5	3	4.33333
						2	2-	5	4	4.66667
						2	2	5	5	5
						2	2+	5	6	5.33333
						2	3-	5	7	5.66667
						2	3	5	8	6
						2	3+	5	9	6.33333
						2+	;	6	0	4
						2+	1-	6	1	4.33333
						2+	1	6	2	4.66667
						2+	1+	6	3	5
						2+	2-	6	4	5.33333
						2+	2	6	5	5.66667
						2+	2+	6	6	6
						2+	3-	6	7	6.33333
						2+	3	6	8	6.66667
						2+	3+	6	9	7
						3-	;	7	0	4.66667
						3-	1-	7	1	5
						3-	1	7	2	5.33333
						3-	1+	7	3	5.66667
						3-	2-	7	4	6
						3-	2	7	5	6.33333
						3-	2+	7	6	6.66667
						3-	3-	7	7	7
						3-	3	7	8	7.33333
						3-	3+	7	9	7.66667
						3	;	8	0	5.33333
						3	1-	8	1	5.66667
						3	1	8	2	6
						3	1+	8	3	6.33333
						3	2-	8	4	6.66667
						3	2	8	5	7
						3	2+	8	6	7.33333
						3	3-	8	7	7.66667
						3	3	8	8	8
						3	3+	8	9	8.33333
						3+	;	9	0	6
						3+	1-	9	1	6.33333
						3+	1	9	2	6.66667
						3+	1+	9	3	7
						3+	2-	9	4	7.33333
						3+	2	9	5	7.66667
						3+	2+	9	6	8
						3+	3-	9	7	8.33333
						3+	3	9	8	8.66667
						3+	3+	9	9	9
		a Briefly, the Stakman scale [23] is as follows: '0' = no visible uredinia, ';' = hypersensitive flecks, '1' = small uredinia with necrosis, '2' = small- to medium-sized uredinia with green islands and surrounded by necrosis or chlorosis, '3' = medium-sized uredinia with or without chlorosis, '4' = large uredinia without chlorosis, 'X' = heterogeneous, similarly distributed over the leaves, 'Y' =…
		b For linearization, simple infection types were converted as follows: 0, 1-, 1, 1+ , 2- , 2, 2+, 3-, 3 and 3+ were coded as 0, 1, 2, 3, 4, 5, 6, 7, 8 and 9, respectively. For lines with heterogeneous reactions, only the most prevalent IT was used. The semicolon symbol for hypersensitive fleck ";" was converted to 0. IT 4 was converted to 9. Special annotation code "S" for susceptible was convert…
